# Supplementary material for: Immunological Microenvironment Diversity in Homogeneous and Non-Homogeneous Oral Leukoplakia
Source: Int J Mol Sci. 2026 Jul 8;27(14):6111. doi: 10.3390/ijms27146111 (PMC13410727; doi:10.3390/ijms27146111)
Supplement: Supplementary file 1 [file ijms-27-06111-s001.zip]

Archive with 4 entries (4 files):
- Table S2._Immuncells_Exel.xlsx
- Table S2.pdf
- Table S1._CD9_EXEL.xlsx
- Table S1.pdf
