# Supplementary material for: Immunological Microenvironment Diversity in Homogeneous and Non-Homogeneous Oral Leukoplakia
Source: Int J Mol Sci. 2026 Jul 8;27(14):6111. doi: 10.3390/ijms27146111 (PMC13410727; doi:10.3390/ijms27146111)
Supplement: Supplementary file 1 [file ijms-27-06111-s001.zip › Table S2._Immuncells_Exel.xlsx]

## Sheet: Lapa1
Patients ID	Age	Gender: W-woman;M-man	Localisation	Clinical type of leukoplakia	Dysplasia/Non-dysplasia	CD3 +	CD20+	CD138+	CD68+					Comments:
1 - R	68	F	Floor of mouth	Homogeneous	ND	2	1	1	1					score 1- (0-5)	1
2 - K	65	F	tongue lateral edge	Non-homogeneous	ND	2	1	1	1					score 2- (6-10)	2
3 - P	59	F	tongue lateral edge	Non-homogeneous	D	2	2	2	2					score 3- (11-15)	3
4 - P	68	M	tongue lateral edge	Non-homogeneous	D	2	2	2	2					score 4- (16-20)	4
5 - E	27	M	Buccal mucosa	Non-homogeneous	D	4	4	3	4					D -DYSPLASIA
6 - T	56	F	tongue lateral edge	Non-homogeneous	ND	2	1	1	1					ND- NO DYSPLASIA
7 - M	50	F	Floor of mouth	Non-homogeneous	D	4	4	4	4
8 - K	62	M	Buccal mucosa	Non-homogeneous	D	2	1	2	2
9 - B	40	F	Buccal mucosa	Non-homogeneous	D	2	1	2	2
10 - P	59	F	Buccal mucosa	Homogeneous	ND	1	1	1	1
11 - L	78	F	Floor of mouth	Non-homogeneous	D	4	3	3	4
12 - D	62	F	Buccal mucosa	Non-homogeneous	D	3	3	3	3
13 - O	55	M	Buccal mucosa	Non-homogeneous	ND	2	1	1	1
14 – V	65	F	Buccal mucosa	Non-homogeneous	ND	2	1	1	1
15 - P	38	M	Floor of mouth	Non-homogeneous	D	4	4	3	4
16 - S	63	F	Buccal mucosa	Non-homogeneous	ND	2	1	1	1
17 - P	66	M	Floor of mouth	Non-homogeneous	ND	2	1	1	1
18 - M	37	M	Mucosa of alveolar ridge	Homogeneous	D	2	1	2	2
19 - G	81	M	tongue lateral edge	Non-homogene	D	4	4	3	4
20 - M	56	F	Buccal mucosa	Homogene	ND	1	1	1	1
21 - R	41	M	Floor of mouth	Homogene	ND	2	1	1	1
22 - S	82	M	tongue lateral edge	Non-homogeneous	D	2	2	2	2
23 - O	79	M	Buccal mucosa	Non-homogeneous	D	4	4	3	4
24 -V	64	M	Lower lip mucosa	Non-homogeneous	D	3	3	3	3
25 - J	29	M	Buccal mucosa	Non-homogeneous	D	3	2	3	3
26 - S	34	M	Buccal mucosa	Homogeneous	D	1	2	2	1
27 - F	70	F	Mucosa of alveolar ridge	Homogeneous	ND	2	1	1	1
28 - K	39	M	tongue lateral edge	Non-homogeneous	D	4	3	4	4
29 - N	41	M	tongue lateral edge	Non-homogeneous	D	4	4	4	4
30 - P	55	M	Buccal mucosa	Non-homogeneous	D	3	3	3	3
31 - L	78	M	tongue lateral edge	Non-homogeneous	D	4	4	4	4
32 - A	63	F	tongue lateral edge	Non-homogeneous	D	4	3	4	4
33 - S	51	M	Buccal mucosa	Homogeneous	D	2	2	2	2
34 - S	65	F	Floor of mouth	Non-homogeneous	D	4	4	4	4
35 - M	56	M	tongue lateral edge	Non-homogeneous	D	3	3	3	3
36 - S	64	M	Buccal mucosa	Homogeneous	ND	2	1	1	1
37 - S	29	F	tongue lateral edge	Homogeneous	ND	2	1	1	1
38 - M	62	M	Floor of mouth	Non-homogeneous	D	3	2	3	3
39 - C	69	F	Floor of mouth	Non-homogeneous	D	4	4	3	4
40 - D	58	F	Buccal mucosa	Homogeneous	ND	2	1	1	1
41 - D	42	F	Lower lip mucosa	Homogeneous	ND	2	1	1	1
42 - K	43	M	tongue lateral edge	Non-homogeneous	D	3	2	3	3
43 - K	49	F	tongue lateral edge	Homogeneous	D	2	1	2	2
44 - O	63	M	Buccal mucosa	Homogeneous	D	2	2	2	2
45 - D	67	M	Floor of mouth	Homogeneous	D	2	1	2	2
46 - R	66	F	tongue lateral edge	Homogeneous	D	2	1	2	2
47 - B	49	M	Floor of mouth	Non-homogeneous	D	4	4	4	4
48 - J	77	M	tongue lateral edge	Homogeneous	ND	2	1	1	1
49 - M	55	M	tongue lateral edge	Non-homogeneous	D	3	2	3	3
50 - L	55	M	Buccal mucosa	Homogeneous	ND	2	1	1	1
