# Supplementary material for: Immunological Microenvironment Diversity in Homogeneous and Non-Homogeneous Oral Leukoplakia
Source: Int J Mol Sci. 2026 Jul 8;27(14):6111. doi: 10.3390/ijms27146111 (PMC13410727; doi:10.3390/ijms27146111)
Supplement: Supplementary file 1 [file ijms-27-06111-s001.zip › Table S1._CD9_EXEL.xlsx]

## Sheet: Lapa1
Patients	Dysolasia/No-dysplasia	CD9 positive epithelial layers in OL, mean (40 x 10)	CD9+ lamina propria cells, mean (40 x 10)
1 – R	ND	16	23
2 - K	ND	13	29
3 - P	D	28	14
4 - P	D	17	11
5 - E	D	15	15
6 - T	ND	25	29
7 - M	D	19	23
8 - K	D	17	17
9 - B	D	20	23
10 - P	ND	16	28
11 - L	D	18	21
12 - D	D	16	24
13 - O	ND	16	23
14 – V	ND	19	22
15 - P	D	15	23
16 - S	ND	16	25
17 - P	ND	28	22
18 - M	D	21	14
19 - G	D	17	17
20 -M	ND	27	24
21 - R	ND	17	28
22 - S	D	18	12
23 -O.	D	9	8
24 -V	D	10	5
25 - J	D	24	19
26 - S	D	20	17
27 - F	ND	20	27
28 - K	D	16	23
29 - N	D	24	17
30 - P	D	18	19
31 - L	D	25	24
32 - A	D	18	11
33 - S	D	24	14
34 - S	D	16	11
35 - M	D	13	12
36 - S	ND	17	19
37 - S	ND	25	22
38 - M	D	10	31
39 - C	D	8	9
40 - D	ND	20	27
41 - D	ND	16	28
42 - K	D	12	12
43 - K.	D	23	14
44 - O	D	19	13
45 - D	D	22	18
46 - R	D	20	15
47 - B	D	10	6
48 - J	ND	25	24
49 - M	D	15	23
50 - L	ND	23	21
